# Supplementary material for: Optimization of the Ball Milling Process for Producing Superfine Green Tea Powder: An Analytic Hierarchy Process–Fuzzy Comprehensive Evaluation Approach
Source: Foods. 2025 Apr 7;14(7):1283. doi: 10.3390/foods14071283 (PMC11989055; doi:10.3390/foods14071283)
Supplement: Supplementary file 1 [file foods-14-01283-s001.zip]

Archive with 1 entries (1 files):
- foods-3498278-supplementary.pdf
